# Supplementary material for: Comparison of transcriptomic landscapes of bovine embryos using RNA-Seq
Source: BMC Genomics. 2010 Dec 17;11:711. doi: 10.1186/1471-2164-11-711 (PMC3019235; doi:10.1186/1471-2164-11-711)
Supplement: Additional file 1 — List of differentially expressed genes and novel TUs identified by DESeq. [file 1471-2164-11-711-S1.XLS]

## Sheet: Sheet1
Gene ID or Novel TU ID	GeneName	Blastocysts	Degeneratives	FDR
chr20:33680367-33681034	XLOC_000024	109	1371	1.48225e-09
chr2:9189568-9190199	XLOC_000058	49	512	0.000189547
chr1:4381848-4382441	XLOC_000145	2	102	0.00526281
chr15:13638372-13639171	XLOC_000250	0	274	4.60007e-09
chr8:7429000-7432793	XLOC_000493	431	36	0.000189547
chr18:48335035-48339107	XLOC_000666	40	546	7.49993e-06
chr18:48350592-48354234	XLOC_000667	6	1022	7.24344e-22
chr18:62813004-62815631	XLOC_000674	16	952	3.13781e-21
chr18:48387759-48388536	XLOC_000705	116	967	2.62402e-05
chr18:54575540-54576801	XLOC_000712	1	112	0.000983814
chr18:64576839-64577979	XLOC_000727	13	213	0.00328139
chr5:108021241-108023042	XLOC_001069	150	1238	5.02095e-06
chr19:56754407-56755612	XLOC_001203	277	1362	0.00328139
chr19:60819414-60820003	XLOC_001206	80	568	0.00291996
chr29:5555503-5561612	XLOC_001313	0	177	2.4499e-06
chr3:108813067-108814665	XLOC_001352	144	960	0.000509814
chr9:107504100-107505524	XLOC_001512	46	610	2.04144e-06
chrX:8564208-8564984	XLOC_001513	60	24892	1.82808e-72
chrX:17404774-17458745	XLOC_001514	18	282	0.000747993
chrX:17532545-17533397	XLOC_001515	15	338	2.13651e-06
chrX:24693345-24694267	XLOC_001517	40	628	6.54138e-07
chrX:9122561-9123391	XLOC_001523	10	1396	6.92943e-26
chrX:71062321-71063185	XLOC_001584	28	378	0.000189547
chr16:51610827-51613255	XLOC_001718	11	183	0.00694709
chr27:17102150-17103212	XLOC_001837	9	200	0.00137787
ENSBTAG00000020035	RCAN1_BOVIN	208	1361	9.59883e-05
ENSBTAG00000002273	ARGFX	111	952	2.14885e-05
ENSBTAG00000007331	A7MB83_BOVIN	213	1094	0.00418298
ENSBTAG00000012409	Q2KJC7_BOVIN	128	1486	2.2957e-09
ENSBTAG00000018463	VIME_BOVIN	926	8208	4.23625e-12
ENSBTAG00000000434	CRYAB_BOVIN	158	1498	2.14753e-08
ENSBTAG00000038203	HBBF_BOVIN	36	316	0.00960069
ENSBTAG00000001027	SERPH_BOVIN	258	1890	1.26285e-06
ENSBTAG00000012247	MXRA8_BOVIN	200	1905	5.14853e-12
ENSBTAG00000012389	LOC525100	0	480	1.29109e-13
ENSBTAG00000038264	LOC525101	2	148	0.000310238
ENSBTAG00000031814	SDHL_BOVIN	30	564	2.43848e-07
ENSBTAG00000019267	MMP2_BOVIN	128	744	0.00516995
ENSBTAG00000040021		9	232	0.000243408
ENSBTAG00000039628		2	321	4.50553e-10
ENSBTAG00000007554	IFI6_BOVIN	316	2459	7.20821e-09
ENSBTAG00000003152	Q6IED4_BOVIN	306	2734	3.6865e-09
ENSBTAG00000021516	GSTA1_BOVIN	4	212	2.65275e-05
ENSBTAG00000011734	ANKR1_BOVIN	302	1964	1.82951e-05
ENSBTAG00000007477		2	121	0.00164904
ENSBTAG00000033304	CH004_BOVIN	58	630	2.35247e-05
ENSBTAG00000001244	TPA_BOVIN	219	1398	0.000115957
ENSBTAG00000034940		26	798	4.30438e-10
ENSBTAG00000034891	LOC788412	8	420	2.66462e-10
ENSBTAG00000039697		2	142	0.000462441
ENSBTAG00000034915		1	91	0.00374691
ENSBTAG00000009197	TRIM43	8	746	2.53869e-18
ENSBTAG00000038169		4	160	0.000811598
ENSBTAG00000039825	LOC520034	1	92	0.00352921
ENSBTAG00000011869	CSRP3_BOVIN	504	4354	4.83007e-11
ENSBTAG00000015794	A8KC73_BOVIN	149	874	0.00275251
ENSBTAG00000007773	Q9GKR2_BOVIN	24	324	0.000676525
ENSBTAG00000002066	MYL7	794	95	0.000116769
ENSBTAG00000004215	RARR2_BOVIN	276	1714	5.34848e-05
ENSBTAG00000016766	A6H741_BOVIN	90	636	0.00187674
ENSBTAG00000012078	T176A_BOVIN	130	852	0.00102056
ENSBTAG00000001745	LUM_BOVIN	506	3306	3.98583e-07
ENSBTAG00000003505	PGS2_BOVIN	95	640	0.00275251
ENSBTAG00000039425	K2C4_BOVIN	15	451	4.60007e-09
ENSBTAG00000019368	A6QLY8_BOVIN	432	3472	1.98865e-08
ENSBTAG00000038680	LOC538435	14	407	2.89792e-10
ENSBTAG00000020849		38	370	0.00236874
ENSBTAG00000012387	AMD_BOVIN	166	1059	0.000499252
ENSBTAG00000005574	CLUS_BOVIN	1080	5794	7.113e-06
ENSBTAG00000011330	5NTD_BOVIN	130	859	0.00087392
ENSBTAG00000007626	IL2RG_BOVIN	26	424	9.15855e-06
ENSBTAG00000039888	Q17QL4_BOVIN	180	1068	0.00103317
